# Supplementary material for: Insights into the Evolutionary Relationships of LytA Autolysin and Ply Pneumolysin-Like Genes in Streptococcus pneumoniae and Related Streptococci
Source: Genome Biol Evol. 2015 Sep 10;7(9):2747–61. doi: 10.1093/gbe/evv178 (PMC4607534; doi:10.1093/gbe/evv178)
Supplement: Supplementary Data [file supp_evv178_Table_S2.xlsx]

## Sheet: Hoja1
Table S2. Genomes of S. pneumoniae strains containing the ply_lytA island in a single contig
Strain	Accession number	Year of isolation	Location	Source	Serotype/Serogroup	Sequence type	aroE	gdh	gki	recP	spi	xpt	ddl	lytA allele	LytA allele	ply_A allele	Ply_A allele	Position of repeats	Intervening distance (bp)	Adjusted distance between repeats (in kb)
SPNA45 (EQ0001)	HE983624	2005	Newmarket (UK)	Equine nasopharynx	3	6934	10	9	4	12	287	426	470	Partly deleted		Partly deleted		283527-283620/286236-286342	2721	2.7
SP9-BS68	ABAB01000008		Pittsburgh (USA)	Nasopharynx	9V	1269	7	11	10	1	6	76	14	30		24	9	53154-53247/59319-59425	6073	6.1
SPN1041	CACE01000007		Ghana	Disease	1	217	10	8	14	1	7	19	9	15	5	11	1	16059-16165/26087-26180	9921	9.9
P1031	CP000920		Ghana	Disease	1	303	10	5	4	1	7	19	9	15	5	11	1	1794517-1794623/1804545-1804648	9921	9.9
PNI0153	AKRH01000007		Gambia	Blood	1	3575	10	191	4	1	7	19	9	15	5	11	1	260595-260688/270610-270716	9923	9.9
SPN032672	FQ312039		Glasgow (UK)	Disease	1	306	12	8	13	5	16	4	20	4	4	14	5	1155765-1155868/1165772-1165878	9903	9.9
SPN033038	FQ312042		Glasgow (UK)	Disease	1	306	12	8	13	5	16	4	20	4	4	14	5	840325-840431/850335-850438	9903	9.9
SPN061370	CACJ01000029		Glasgow (UK)	Unspecified	1	306	12	8	13	5	16	4	20	4	4	14	5	506975-50778/60682-60788	9903	9.9
INV104	FQ312030		Oxford (UK)	Disease	1	227	12	5	13	5	17	4	20	4	4	8	2	1817065-1817171/1827081-1827184	9909	9.9
PCS8203	AKQW01000010		Unspecified	Nasopharynx	1	227	12	5	13	5	17	4	20	4	4	8	2	15436-15528/25452-25545	9923	9.9
PCS8106	AKQV01000012		Unspecified	Nasopharynx	1	227	12	5	13	5	17	4	20	4	4	8	2	15357-15449/25373-25466	9923	9.9
PCS8235	ALJW01000001		Unspecified	Blood	1	304	13	8	13	5	17	4	8	4	4	6	2	2002155-2002247/2012171-2012264	9923	9.9
GA47901 (SPAR120)	AFGR01000004		Georgia (USA)	Blood	1	304	13	8	13	5	17	4	8	4	4	6	2	15369-15461/25385-25478	9923	9.9
OXC141	FQ312027		Oxford (UK)	Carriage	3	180	7	15	2	10	6	1	22	8	5	5	2	1720843-1720949/1730872-1730975	9922	9.9
SPN034183	FQ312043	2003	Netherlands	Carriage	3	180	7	15	2	10	6	1	22	8	5	5	2	1720902-1721008/1730931-1731034	9922	9.9
SPN994038	FQ312041	1999	Glasgow (UK)	Blood	3	695	7	15	2	10	6	1	22	8	5	5	2	1710512-1710618/1720541-1720644	9922	9.9
SPN994039	FQ312044	1999	Glasgow (UK)	CSF	3	180	7	15	2	10	6	1	22	8	5	5	2	1710579-1710685/1720608-1720711	9922	9.9
SPN021198	CACH01000021		Glasgow (UK)	Unspecified	3	180	7	15	2	10	6	1	22	8	5	5	2	61165-61258/71181-71287	9922	9.9
GA19690	AGQK01000005	2004	Georgia (USA)	Blood	3	180	7	15	2	10	6	1	22	8	5	5	2	21771-21877/31800-31893	9922	9.9
GA07228	AGQI01000006	1997	Georgia (USA)	Blood	3	180	7	15	2	10	6	1	22	8	5	5	2	22068-22174/32097-32190	9922	9.9
SP3-BS71	AAZZ01000010		Pittsburgh (USA)	Nasopharynx	3	180	7	15	2	10	6	1	22	8	5	5	2	16833-16939/26864-26957	9924	9.9
2081074	ALBM01000008	2008	Netherlands	CSF	4	247	16	13	4	5	6	10	14	23	11	3	2	58657-58760/68703-68809	9942	9.9
70585	CP000918		Bangladesh	Disease	5	289	16	12	9	1	41	33	33	16	2	7	2	1844573-1844679/1854569-1854639	9889	9.9
SP6-BS73	ABAA01000016		Pittsburgh (USA)	Nasopharynx	6A	460	5	7	4	10	10	1	27	2	2	3	2	19352-19443/29329-29422	9885	9.9
BHN427	ASHQ01000061	1998	Stockholm (Sweden)	Nasopharynx	6B	176	7	13	8	6	10	6	14	7	5	10	1	16831-16923/26860-26953	9936	9.9
BHN237	ASHO01000071	2001	Stockholm (Sweden)	Blood	6B	176	7	13	8	6	10	6	14	7	5	10	1	11565-11657/21594-21687	9936	9.9
BHN418	ASHP01000053	1998	Stockholm (SWE)	Nasopharynx	6B	138	7	5	8	5	10	6	14	7	5	35	1	11510-11616/21531-21634	9914	9.9
GA60132	ALCV01000008	2010	Georgia (USA)	Blood	6C	1390	10	13	1	43	98	1	20	19	5	27	2	17127-17219/27151-27244	9931	9.9
GA60190	ALCL01000007	2010	Georgia (USA)	Blood	6C	1292	1	13	9	12	94	28	20	19	5	1	2	21741-21847/31765-31868	9917	9.9
EU-NP04	AIKH01000003	2009	Georgia (USA)	Nasopharynx	6C	1292	1	13	9	12	94	28	20	19	5	1	2	74408-74511/84429-84535	9917	9.9
GA52306	AGPZ01000012	2007	Georgia (USA)	Blood	6C	3676	5	13	9	12	94	28	20	19	5	1	2	21778-21884/31802-31905	9917	9.9
GA47033	AGOA01000007	2005	Georgia (USA)	Blood	6C	4150	1	13	9	12	94	4	20	14	2	1	2	16911-17017/26935-27038	9917	9.9
GA47439	AGPV01000009	2006	Georgia (USA)	Blood	7F	1176	10	20	8	10	6	1	29	2	2	29	3	22044-22136/32039-32132	9902	9.9
SPAR95 (GA47386)	ALCD01000010	2006	Georgia (USA)	Blood	7C	Unknown	12	12	8	NF	9	14	8	10	2	3	2	21711-21817/31725-31828	9907	9.9
2071247	ALBK01000014	2007	Netherlands	CSF	8	53	2	5	1	11	16	3	14	28	6	20	5	17343-17449/27333-27436	9883	9.9
2081685	ALBN01000009	2008	Netherlands	CSF	8	53	2	5	1	11	16	3	14	28	6	20	5	58760-58863/68748-68854	9884	9.9
2070035	ALAY01000014	2007	Netherlands	CSF	10A	97	5	7	4	2	10	1	27	2	2	13	1	22970-23076/32947-33050	9920	9.9
CDC0288-04	ABGF01000008		Unspecified	Unspecified	12F	220	10	20	14	1	9	1	29	2	2	27	2	72303-72396/82319-82411	9922	9.9
DAR3264	AWTX01000004		Unspecified	Unspecified	12F	1527	12	32	111	15	13	48	6	6	5	23	2	16954-17060/26982-27085	9921	9.9
DAR831	AWTW01000032		Unspecified	Unspecified	12F	1527	12	32	111	15	13	48	6	6	5	23	2	17060-17166/27088-27191	9921	9.9
JJA	CP000919	1995	Salvador (Brazil)	CSF	14	66	2	8	2	4	6	1	1	2	2	2	2	1793043-1793149/1803031-1803124	9891	9.9
England14-9 (SPAR152)	AILI01000005		(UK)	Unspecified	14	9	1	5	4	5	5	1	8	10	2	3	2	16223-16329/26248-26351	9918	9.9
INV200	FQ312029		Oxford (UK)	Disease	14	9	1	5	4	5	5	1	8	10	2	3	2	1770745-1770851/1780770-1780840	9918	9.9
GA13338	AGOX01000010	1999	Georgia (USA)	Blood	14	13	1	5	4	5	5	27	8	10	2	3	2	12501-12607/22526-22629	9918	9.9
SP14-BS292	ABWQ01000008		Pittsburgh (USA)	Nasopharynx	14	13	1	5	4	5	5	27	8	10	2	3	2	10855-10961/20880-20973	9918	9.9
GA41688	AGPP01000008	2004	Georgia (USA)	Blood	14	13	1	5	4	5	5	27	8	10	2	19	2	21685-21791/31710-31813	9918	9.9
CGSP14	CP001033		Beijing (CH)	Disease	14	15	1	5	4	5	5	3	8	10	2	3	2	1882782-1882888/1892807-1892877	9918	9.9
GA58581	ALCQ01000011	2010	Georgia (USA)	Blood	14	New	1	5	4	15	5	27	8	10	2	3	2	21692-21798/31717-31820	9918	9.9
1974M1-LZD	AGID01000009		Québec (Canada)	LNZ-resistant mutant	14	124	7	5	1	8	14	11	14	12	2	5	2	10853-10954/20871-20964	9918	9.9
CCRI 1974	ABZC01000110		Québec (Canada)	Unspecified	14	124	7	5	1	8	14	11	14	12	2	5	2	10767-10868/20784-20877	9915	9.9
SP14-BS69	ABAD01000012		Pittsburgh (USA)	Nasopharynx	14	124	7	5	1	8	14	11	14	12	2	5	2	11228-11329/21248-21340	9918	9.9
GA02254	AIKI01000012	1994	Georgia (USA)	Blood	14	7905	7	5	1	8	14	27	14	12	2	5	2	20981-21082/30999-31092	9916	9.9
GA13494	AGOZ01000014	1999	Georgia (USA)	Knee	14	New	41	5	1	8	14	27	14	12	2	5	2	15748-15849/25763-25856	9913	9.9
SP19-BS75	ABAF01000008		Pittsburgh (USA)	Nasopharynx	19F	485	1	5	1	1	1	1	8	10	2	31	1	67584-67677/77618-77724	9940	9.9
GA13723	AILM01000015	1999	Georgia (USA)	Blood	14	43	1	10	4	1	9	3	8	24	2	3	2	21728-21834/31747-31850	9912	9.9
GA47976	AGPY01000009	2006	Georgia (USA)	Blood	19F	43	1	10	4	1	9	3	8	24	2	3	2	21740-21846/31765-31868	9918	9.9
WL677	AUWZ01000003		Portugal	Nasopharynx	19A	276	2	19	2	17	6	22	14	12	2	2	2	10826-10932/20849-20942	9916	9.9
GA47502	AGNV01000013	2006	Georgia (USA)	Blood	19A	1374	61	60	67	5	6	12	14	12	2	32	2	20855-20961/30871-30964	9909	9.9
2009	AQTN01000005	2008	Russia	Blood	22	1470	1	2	19	66	15	1	11	7	5	4a	2	47094-47187/57122-57214	9934	9.9
2071004	ALBJ01000008	2007	Netherlands	CSF	22	440	7	5	1	1	13	31	14	12	2	3	2	10813-10905/20838-20931	9932	9.9
NCTC 7465 (SPN7465) SPN74765	CACF01000006/13*	1948	Type strain	Unspecified	1	615	10	31	4	1	6	4	94	13	2	6	2	54858-54951/65065-65171	10113	10.1
gamPNI0373	CP001845		Gambia	Blood	1	618	13	8	4	1	7	19	14	13	2	6	2	1748098-1748204/1758305-1758408	10100	10.1
PNI0002	AKRA01000009		Gambia	Blood	1	618	13	8	4	1	7	19	14	13	2	6	2	15438-15530/25645-25738	10114	10.1
PNI0006	AKRB01000005		Gambia	CSF	1	618	13	8	4	1	7	19	14	13	2	6	2	77504-77596/87710-87803	10113	10.1
PNI0008	AKRD01000016		Gambia	CSF	1	618	13	8	4	1	7	19	14	13	2	6	2	11770-11863/21978-22070	10114	10.1
PNI0010	AKRF01000002		Gambia	Lung aspirate	1	618	13	8	4	1	7	19	14	13	2	6	2	59827-59920/70035-70127	10114	10.1
PCS70012	AKQY01000003		Gambia	Nasopharynx	1	618	13	8	4	1	7	19	14	22	10	6	2	15356-15448/25563-25656	10114	10.1
PCS125219	AKQX01000006		Gambia	Nasopharynx	1	618	13	8	4	1	7	19	14	22	10	6	2	60636-60729/70844-70936	10114	10.1
801	AQTO01000004	2010	Russia	CSF	6	6951	10	34	150	5	17	21	14	21	9	25	16	10886-10978/21113-21206	10134	10.1
NP112	AGQF01000006		Georgia (USA)	Nasopharynx	6B	1536	7	6	1	17	6	1	104	7	5	28	2	21304-21410/31552-31645	10141	10.1
GA16242	AGPE01000008	2001	Georgia (USA)	Blood	6B	1536	7	6	1	17	6	1	104	7	5	28	2	22017-22123/32265-32358	10141	10.1
GA17545	AFGA01000009	2000	Georgia (USA)	CSF	6B	9057	7	388	1	17	6	1	104	7	5	28	2	17241-17347/27487-27580	10139	10.1
SP18-BS74	ABAE01000010		Pittsburgh (USA)	Nasopharynx	6B	6214	7	6	1	2	6	15	436	7	5	28	2	16773-16879/27021-27114	10141	10.1
2080076	ALBH01000012	2008	Netherlands	CSF	10A	1551	5	7	4	2	10	1	6	2	2	2	2	22964-23056/33210-33303	10153	10.1
GA07914	AIKO01000005	1998	Georgia (USA)	Blood	11A	62	2	5	29	12	16	3	14	7	5	3	2	22161-22267/32407-32510	10139	10.1
GA47760	AILD01000011	2006	Georgia (USA)	Blood	11A	62	2	5	29	12	16	3	14	7	5	3	2	11245-11351/21492-21595	10140	10.1
MLV-016	ABGH01000008		Unspecified	Unspecified	11A	62	2	5	29	12	16	3	14	7	5	3	2	64766-64859/75000-75106	10140	10.1
AP200	CP002121	2003	Siena (Italy)	CSF	11A	62	2	5	29	12	16	3	14	11	7	3	2	1814791-1814897/1825038-1825141	10140	10.1
GA47562	ALCY01000010	2006	Georgia (USA)	Blood	11A	62	2	5	29	12	16	3	14	11	7	3	2	22176-22282/32423-32526	10140	10.1
SP11-BS70	ABAC01000008		Pittsburgh (USA)	Nasopharynx	11D	62	2	5	29	12	16	3	14	29	7	3	2	16872-16978/27119-27212	10142	10.1
Netherlands15B-37	AGQB01000009	1987	Netherlands	CSF	15B	199	8	13	14	4	17	4	14	2	2	26	2	17283-17375/27497-27590	10121	10.1
GA47522	AILA01000009	2006	Georgia (USA)	Blood	15C	199	8	13	14	4	17	4	14	2	2	26	2	1463-1555/11678-11771	10122	10.1
GA62681	ALCW01000008	2011	Georgia (USA)	Blood	15B/C	199	8	13	14	4	17	4	14	2	2	26	2	22141-22233/32356-32449	10122	10.1
GA06083	AIKN01000010	1996	Georgia (USA)	Blood	15B	8497	8	13	14	4	17	4	548	2	2	26	2	22196-22288/32411-32504	10122	10.1
EU-NP05	AIJW01000020	2009	Georgia (USA)	Nasopharynx	15C	New	New	13	New	4	17	4	14	2	2	26	2	1261-1353/11476-11569	10122	10.1
GA11184	AGNU01000017	1999	Georgia (USA)	Blood	19F	649	8	13	1	4	6	4	14	2	2	26	2	19568-19660/29782-29875	10121	10.1
GA17457	AILS01000014	2000	Georgia (USA)	Blood	19A	199	8	13	14	4	17	4	14	2	2	26	2	11432-11540/21643-21746	10102	10.1
GA04672	ALCJ01000007	1995	Georgia (USA)	Blood	19A	199	8	13	14	4	17	4	14	2	2	26	2	20752-20844/30968-31061	10123	10.1
GA04175	AIKL01000007	1994	Georgia (USA)	Blood	19A	199	8	13	14	4	17	4	14	2	2	26	2	20784-20876/30998-31091	10121	10.1
GA41277	AGPM01000006	2004	Georgia (USA)	Blood	19A	199	8	13	14	4	17	4	14	2	2	26	2	20785-20877/30996-31089	10118	10.1
CDC3059-06	ABGG01000012		Unspecified	COPD	19A	199	8	13	14	4	17	4	14	2	2	26	2	8860-8930/19044-19145	10113	10.1
SC_3526	JFJJ01000011	2007	Maryland (USA)	Eye	19A	199	8	13	14	4	17	4	14	Partly deleted		26	2	47552-47622/57609-57710	9986	10.0*
GA40183	AIJX01000007	2002	Georgia (USA)	Blood	19A	1341	8	13	14	4	17	12	154	2	2	26	2	20770-20862/30985-31078	10122	10.1
GA11426	AGOV01000009	1999	Georgia (USA)	Blood	19A	1936	8	13	14	4	17	4	207	2	2	26	2	20777-20869/30992-31085	10122	10.1
GA44500	AGOI01000013	2005	Georgia (USA)	Blood	19A	2269	8	13	14	4	4	4	14	2	2	26	2	12079-12171/22289-22382	10117	10.1
6901-05	AGOF01000008	2005	Connecticut (USA)	Blood	19A	2381	8	13	152	4	17	4	14	2	2	26	2	19220-19312/29435-29528	10122	10.1
6963-05	AGON01000014	2005	Minnesota (USA)	Blood	19A	2392	8	13	14	4	17	4	232	2	2	26	2	20781-20873/30996-31089	10122	10.1
5787-06	AGOM01000010	2005	New York (USA)	Blood	19A	2542	8	13	14	4	17	77	97	2	2	26	2	20759-20860/30974-31067	10113	10.1
GA43265	AGOB01000010	2005	Georgia (USA)	Blood	19A	2584	8	13	14	4	17	4	244	2	2	26	2	20768-20860/30983-31076	10122	10.1
GA40410	AIKA01000019	2003	Georgia (USA)	Blood	19A	New	8	11	14	4	17	4	207	2	2	26	2	20783-20875/30998-31091	10122	10.1
SC_3511	JFJI01000012	2006	North Carolina (USA)	Eye	15B	199	8	13	14	4	17	4	14	2	2	26	2	47417-47487/57564-57665	10076	10.1
2070335	ALBB01000017	2007	Netherlands	CSF	18	113	7	2	1	1	10	1	21	5a	5	2	2	16041-16147/26272-26365	10124	10.1
EU-NP03	AIKG01000008	2009	Georgia (USA)	Nasopharynx	33F	2705	5	12	29	16	9	39	1	7	5	3	2	20393-20499/30640-30743	10140	10.1
GA49194	AILE01000002	2006	Georgia (USA)	Blood	33F	2705	5	12	29	16	9	39	1	7	5	3	2	20876-20982/31123-31226	10140	10.1
GA41317	AFGT01000004	2004	Georgia (USA)	Blood	33F	2705	5	12	29	16	9	39	1	7	5	3	2	20859-20965/31105-31198	10139	10.1
GA13856	AGPB01000007	1999	Georgia (USA)	Blood	33F	New	5	37	40	12	9	39	18	7	5	3	2	20884-20990/31131-31234	10140	10.1
R6	AE007317	Late 1950's	USA	Laboratory strain	NT	595	7	5	1	1	10	7	15	1	1	12	1	1713086-1713192/1723345-1723438	10152	10.2
D39	CP000410	1916	USA	Unspecified	2	595	7	5	1	1	10	7	15	1	1	12	1	1720617-1720723/1730877-1730970	10153	10.2
SPAR27 (GA13305)	ALCC01000009	1999	Georgia (USA)	Blood	2	595	7	5	1	1	10	7	15	1	1	12	1	20812-20918/31069-31172	10150	10.2
GA47373	AGPT01000006	2006	Georgia (USA)	Blood	19F	654	18	2	22	16	9	23	14	1	1	12	1	18148-18254/28421-28524	10166	10.2
GA40563	AIKT01000015	2003	Georgia (USA)	Blood	4	5872	2	128	4	1	14	1	72	26	5	34	3	19187-19288/29442-29535	10153	10.2
GA17328	AGPH01000015	2000	Georgia (USA)	Blood	6A	376	6	11	1	1	15	72	77	14	2	28	2	20864-20970/31162-31255	10191	10.2
GA13637	AGPA01000015	1999	Georgia (USA)	Blood	18C	3060	7	46	1	1	10	4	21	5	5	2	2	12037-12129/22298-22391	10168	10.2
2090008	ALAW01000022	2009	Netherlands	CSF	22	433	1	1	4	1	18	58	17	5	5	15	1	41435-41541/51693-51796	10151	10.2
GA56348	ALCO01000013	2009	Georgia (USA)	Blood	22F	433	1	1	4	1	18	58	17	5	5	15	1	18889-18995/29149-29252	10153	10.2
GA58981	ALCX01000005	2010	Georgia (USA)	Blood	22	433	1	1	4	1	18	58	17	5	5	15	1	23088-23194/33348-33451	10153	10.2
2061376	ALBG01000019	2006	Netherlands	CSF	22	433	1	1	4	1	18	58	17	5	5	15	1	11180-11272/21440-21533	10167	10.2
GA44128	AIKV01000007	2005	Georgia (USA)	Blood	23F	37	1	8	6	2	6	4	6	14	2	11	1	20546-20652/30845-30938	10192	10.2
GA14688	AIKQ01000009	2000	Georgia (USA)	Blood	23F	37	1	8	6	2	6	4	6	14	2	11	1	22015-22121/32314-32407	10192	10.2
NP070	AGOH01000007		Georgia (USA)	Nasopharynx	23F	37	1	8	6	2	6	4	6	14	2	11	1	22086-22192/32385-32478	10192	10.2
SP23-BS72	ABAG01000011		Pittsburgh (USA)	Nasopharynx	23F	37	1	8	6	2	6	4	6	14	2	11	1	5872-5978/16145-16238	10166	10.2
2070768	ALBE01000014	2007	Netherlands	CSF	23F	507	1	8	6	2	6	20	6	14	2	11	1	16833-16939/27156-27249	10216	10.2
2070005	ALAX01000018	2007	Netherlands	CSF	23F	507	1	8	6	2	6	20	6	14	2	11	1	22258-22364/32570-32663	10205	10.2
GA47461	AIKZ01000005	2006	Georgia (USA)	Blood	35B	558	18	12	4	44	14	77	97	1	1	12	1	21987-22093/32247-32350	10153	10.2
GA17484	ALCT01000004	2000	Georgia (USA)	Blood	35B	558	18	12	4	44	14	77	97	1	1	12	1	22203-22309/32463-32566	10153	10.2
TIGR4	AE005672	1987	Norway		4	205	10	5	4	5	13	10	18	2	2	1	2	1831056-1831162/1841681-1841774	10518	10.5
GA07643	AGOT01000003	1998	Georgia (USA)	Blood	4	205	10	5	4	5	13	10	18	2	2	1	2	20856-20962/31480-31583	10517	10.5
2082170	ALBO01000001	2008	Netherlands	CSF	4	205	10	5	4	5	13	10	18	2	2	1	2	66962-67065/77583-77689	10517	10.5
GA18068	AIKR01000005	2001	Georgia (USA)	Blood	4	695	16	13	4	4	6	113	18	2	2	1	2	20803-20909/31426-31529	10516	10.5
EU-NP01	AGQH01000014		Georgia (USA)	Nasopharynx	19A	695	16	3	4	4	6	113	18	2	2	1	2	11340-11446/21963-22066	10516	10.5
GA47360	AGPS01000013	2006	Georgia (USA)	Blood	19A	695	16	13	4	4	6	113	18	2	2	1	2	20903-21009/31526-31629	10516	10.5
SPAR48 (GA17530)	ALCE01000006	2000	Georgia (USA)	Blood	4	899	16	13	4	4	6	10	18	2	2	1	2	20913-21019/31536-31639	10516	10.5
2070108	ALAZ01000017	2007	Netherlands	CSF	7	191	8	9	2	1	6	1	17	9	6	21	10	17752-17858/28354-28457	10495	10.5
2070109	ALBA01000018	2007	Netherlands	CSF	7	191	8	9	2	1	6	1	17	9	6	21	10	17755-17861/28360-28463	10498	10.5
GA40028	AILP01000011	2002	Georgia (USA)	Blood	7F	191	8	9	2	1	6	1	17	9	6	21	10	23043-23149/33648-33751	10498	10.5
GA47283	AGPR01000013	2006	Georgia (USA)	Blood	7F	191	8	9	2	1	6	1	17	9	6	21	10	23036-23142/33643-33746	10500	10.5
NP141	AILG01000007	1995	Georgia (USA)	Nasopharynx	7F	191	8	9	2	1	6	1	17	9	6	21	10	23030-23136/33635-33738	10498	10.5
CDC1087-00	ABFT01000024		Unspecified	Unspecified	7F	191	8	9	2	1	6	1	17	9	6	21	10	5942-6048/16547-16640	10498	10.5
G54	CP001015		Italy	Unspecified	19F	63	2	5	36	12	17	21	14	13	2	9	2	1748981-1749087/1759593-1759686	10505	10.5
2072047	ALBF01000021	2008	Netherlands	CSF	18	1233	10	11	34	16	15	1	145	20	2	2	2	77283-77375/87908-88001	10532	10.5
GA11663	AGOW01000011	1999	Georgia (USA)	Unspecified	19F	81	4	4	2	4	4	1	1	7	5	10	1	20851-20952/31502-31595	10549	10.5
ATCC 700669	FM211187	1984	Barcelona (Spain)	Nasopharynx	23F	81	4	4	2	4	4	1	1	7	5	10	1	1888661-1888762/1899314-1899417	10551	10.5
SV36	ADNO01000008	1996	New York (USA)	Nasopharynx	3	81	4	4	2	4	4	1	1	7	5	10	1	432421-432522/443074-443167	10551	10.5
SV35	ADNN01000008	1996	New York (USA)	Nasopharynx	19	81	4	4	2	4	4	1	1	7	5	10	1	15566-15667/26219-26312	10551	10.5
NP170	AGOS01000010		Georgia (USA)	Nasopharynx	23F	81	4	4	2	4	4	1	1	7	5	10	1	20870-20971/31523-31616	10551	10.5
GA44378	AGOQ01000009	2005	Georgia (USA)	Blood	23F	81	4	4	2	4	4	1	1	7	5	10	1	20854-20955/31508-31601	10552	10.5
GA41565	AGPO01000006	2004	Georgia (USA)	Blood	19A	81	4	4	2	4	4	1	1	7	5	10	1	20844-20945/31497-31590	10551	10.5
GA13430	AIKP01000007	1999	Georgia (USA)	Blood	19A	634	4	4	2	4	4	85	1	7	5	10	1	11187-11288/21840-21933	10551	10.5
6735-05	AGNX01000009	2005	California (USA)	Pleural fluid	19A	2344	8	13	14	4	17	4	1	7	5	26	2	20857-20958/31510-31603	10551	10.5
4027-06	AGNW01000004	2005	Maryland (USA)	Blood	19A	2344	8	13	14	4	17	4	1	7	5	26	2	20770-20871/31423-31516	10551	10.5
North Carolina6A-23	AGQL01000012	1997	Arizona (USA)	Unspecified	6A	376	6	11	1	1	15	72	77	2	2	16	1	22273-22379/33930-34033	11550	11.6
NP127	AGQC01000009		Georgia (USA)	Nasopharynx	6A	376	6	11	1	1	15	72	77	2	2	16	1	22267-22373/33922-34025	11548	11.6
GA02714	AIKK01000018	1994	Georgia (USA)	Blood	6A	376	6	11	1	1	15	72	77	2	2	16	1	1597-1703/13254-13357	11551	11.6
GA41437	AGPN01000012	2004	Georgia (USA)	Blood	6A	376	6	11	1	1	15	72	77	2	2	16	1	22281-22387/33937-34040	11549	11.6
GA14373	AILN01000013	2000	Georgia (USA)	Blood	6A	376	6	11	1	1	15	72	77	2	2	28	2	22289-22395/33945-34048	11549	11.6
CDC1873-00	ABFS01000011		Unspecified	Unspecified	6A	376	6	11	1	1	15	72	77	2	2	30	20	852-944/12509-12602	11564	11.6
SPAR55 (GA19074)	ALCF01000009	2002	Georgia (USA)	Blood	6	1296	6	11	1	67	15	72	152	2	2	16	1	20772-20878/32414-32517	11535	11.6
GA19077	AGPK01000009	2002	Georgia (USA)	Blood	6A	1296	6	11	1	67	15	72	152	2	2	16	1	17453-17559/29096-29199	11536	11.6
GA41410	AGOJ01000014	2004	Georgia (USA)	Blood	19A	1339	6	11	1	67	15	72	14	2	2	16	1	181710-181813/193349-193455	11535	11.6
GA47368	AFGS01000006	2006	Unspecified	Blood	19A	1339	6	11	1	67	15	72	14	2	2	16	1	21624-21716/33266-33359	11549	11.6
GA47751	AGQD01000008	2006	Georgia (USA)	Blood	19A	2268	6	11	1	67	15	72	8	2	2	16	1	22280-22386/33923-34026	11536	11.6
GA44386	AIKW01000010	2005	Georgia (USA)	Blood	19A	8207	6	11	1	67	15	72	231	2	2	16	1	22279-22385/33922-34025	11536	11.6
GA43264	AIJS01000009	2005	Georgia (USA)	Blood	19A	2270	6	11	1	67	5	72	14	2	2	16	1	2187-2293/13829-13932	11535	11.6
GA44452	AGOC01000008	2005	Georgia (USA)	Blood	19A	2541	4	11	1	67	15	72	26	2	2	16	1	22278-22384/33921-34024	11536	11.6
GA49447	AGOK01000014	2006	Georgia (USA)	Blood	19A	4176	6	11	1	67	5	293	260	2	2	16	1	22263-22369/33903-34006	11533	11.6
439-1	AUYJ01000033		Portugal	Nasopharynx	9V	156	7	11	10	1	6	8	1	10	2	24	9	10706-10798/26358-26451	15559	15.6
1417	AUYH01000008		Portugal	Nasopharynx	9V	156	7	11	10	1	6	8	1	10	2	24	9	11139-11231/26791-26884	15559	15.6
GA17570	AFGB01000007	2001	Georgia (USA)	Blood	9V	156	7	11	10	1	6	8	1	10	2	24	9	20789-20895/36437-36530	15541	15.6
SP195	ABGE01000012	1993	France	Unspecified	9V	156	7	11	10	1	6	8	1	10	2	24	9	12535-12628/28175-28281	15546	15.6
GA56113	ALCP01000009	2008	Georgia (USA)	Blood	9V	156	7	11	10	1	6	8	1	10	2	24	9	8705-8797/24358-24451	15560	15.6
GA17301	ALCI01000008	2000	Georgia (USA)	Blood	9V	156	7	11	10	1	6	8	1	10	2	24	9	20849-20941/36502-36595	15560	15.6
GA08780	AGQJ01000007	1997	Georgia (USA)	Blood	9V	156	7	11	10	1	6	8	1	10	2	24	9	20782-20888/36433-36526	15544	15.6
GA49542	AILF01000007	2007	Georgia (USA)	Blood	9V	3148	7	11	10	1	6	36	1	10	2	24	9	20818-20924/36468-36561	15543	15.6
2070531	ALBD01000022	2007	Netherlands	CSF	9	Unknown	7	11	10	NF	6	NF	NF	10	2	24	9	11903-11995/27565-27658	15569	15.6
88-1	AUYI01000005		Portugal	Nasopharynx	14	156	7	11	10	1	6	8	1	10	2	24	9	11106-11198/26759-26852	15560	15.6
GA43257	AIKU01000006	2005	Georgia (USA)	Blood	19A	156	7	11	10	1	6	8	1	10	2	5	2	19800-19901/35447-35540	15545	15.6
GA54644	AGQA01000003	2008	Georgia (USA)	Blood	19A	156	7	11	10	1	6	8	1	10	2	5	2	19753-19854/35406-35499	15551	15.6
GA19998	ALCS01000006	2004	Georgia (USA)	Blood	19A	156	7	11	10	1	6	8	1	10	2	5	2	20800-20901/36456-36549	15556	15.6
GA47388	AGPU01000005	2006	Georgia (USA)	Blood	19A	4026	7	11	10	1	6	8	316	10	2	5	2	20848-20949/36501-36594	15551	15.6
GA44511	AGOR01000022	2005	Georgia (USA)	Blood	19A	4464	7	11	10	1	6	198	1	10	2	5	2	11505-11606/27160-27253	15553	15.6
670-6B	CP002176	1988	Spain	Unspecified	6B	90	5	6	1	2	6	3	4	3	3	13	1	1867928-1868034/1886990-1887093	18955	19.0
GA11304	AGOU01000008	1999	Georgia (USA)	Blood	6B	90	5	6	1	2	6	3	4	7	5	13	1	11071-11177/30128-30231	18950	19.0
Spain6B	AUYK01000003		Spain	Nasopharynx	6B	90	5	6	1	2	6	3	4	7	5	13	1	16758-16864/35820-35923	18955	19.0
Taiwan19F-14	CP000921		Taiwan	Disease	19F	236	15	16	19	15	6	20	26	7	5	3	2	1757299-1757405/1776588-1776681	19182	19.2
GA47628	AILC01000009	2006	Georgia (USA)	Joint	19F	236	15	16	19	15	6	20	26	7	5	3	2	22086-22192/41376-41479	19183	19.2
GA04375	AFAX01000007	1995	Georgia (USA)	Blood	19F	236	15	16	19	15	6	20	26	18	8	3	2	22095-22201/41369-41462	19167	19.2
GA13499	AIJZ01000013	1999	Georgia (USA)	Blood	19F	236	15	16	19	15	6	20	26	18	8	3	2	22089-22195/41355-41458	19159	19.2
A026	CP006844		China	CSF	19F	271	4	16	19	15	6	20	26	7	5	3	2	1715449-1715555/1734739-1734842	19183	19.2
GA19451	AGPL01000014	2003	Georgia (USA)	Blood	19F	271	4	16	19	15	6	20	26	7	5	3	22	21078-21184/40363-40466	19178	19.2
GA08825	AILK01000006	1998	Georgia (USA)	Blood	19F	651	15	5	19	15	6	20	26	7	5	3	2	22057-22163/41347-41450	19183	19.2
GA13455	AGOY01000006	1999	Georgia (USA)	Blood	19F	651	15	5	19	15	6	20	26	7	5	3	2	22070-22176/41357-41460	19180	19.2
GA49138	AGOD01000007	2006	Georgia (USA)	Blood	19F	651	15	5	19	15	6	20	26	7	5	3	2	22101-22207/41388-41491	19180	19.2
GA17719	AILO01000009	2001	Georgia (USA)	Blood	19F	926	15	16	19	15	6	20	14	7	5	3	2	20694-20800/39984-40087	19183	19.2
GA16121	AGPD01000004	2000	Georgia (USA)	Blood	19F	1461	15	5	19	15	6	20	4	7	5	3	2	22091-22197/41376-41479	19178	19.2
GA18523	AGOO01000010	2001	Georgia (USA)	Blood	19F	2476	4	16	19	68	6	20	26	7	5	3	2	22112-22218/41389-41492	19170	19.2
GA47281	AGNZ01000013	2006	Georgia (USA)	CSF	19F	3039	4	16	19	15	6	20	189	7	5	3	2	22107-22213/41392-41495	19178	19.2
GA14798	AGPC01000011	2000	Georgia (USA)	Blood	19F	3039	4	16	19	15	6	20	189	7	5	3	2	22110-22201/41395-41488	19193	19.2
GA16833	AGPF01000006	2002	Georgia (USA)	Blood	19F	5053	15	16	19	15	6	20	104	7	5	3	2	22080-22186/41358-41461	19171	19.2
GA17371	AGPI01000011	2000	Georgia (USA)	Pleural fluid	19F	8014	15	5	19	15	6	20	1	7	5	3	2	22080-22186/41363-41466	19178	19.2
GA19923	AIKC01000005	2004	Georgia (USA)	Blood	19A	320	4	16	19	15	6	20	1	7	5	3	2	21845-21951/41134-41237	19182	19.2
GA44288	AGNY01000010	2005	Georgia (USA)	CSF	19A	320	4	16	19	15	6	20	1	7	5	3	2	22102-22208/41395-41498	19186	19.2
GA47688	AGPW01000010	2006	Georgia (USA)	Blood	19A	320	4	16	19	15	6	20	1	7	5	3	2	22097-22203/41399-41502	19195	19.2
GA47778	AGPX01000013	2006	Georgia (USA)	Blood	19A	320	4	16	19	15	6	20	1	7	5	3	2	22071-22177/41359-41462	19181	19.2
GA58771	ALCM01000009	2010	Georgia (USA)	Blood	19A	320	4	16	19	15	6	20	1	7	5	3	2	22087-22193/41381-41484	19187	19.2
TCH8431/19A	CP001993			Unspecified	19A	320	4	16	19	15	6	20	1	7	5	3	2	1977112-1977218/1996426-1996519	19207	19.2
4075-00	AIKE01000005	1999	Oregon (USA)	Blood	19F	635	4	16	19	15	55	20	78	7	5	3	2	22094-22200/41395-41498	19195	19.2
8190-05	AIJY01000028	2005	Conneticut (USA)	Blood	19A	2347	4	16	19	15	6	40	1	7	5	3	2	21077-21183/40358-40461	19174	19.2
7879-04	AIKD01000006	2005	Minnesota (USA)	Blood	19A	2383	4	16	19	4	6	20	1	7	5	3	2	21883-21989/41173-41276	19184	19.2
5185-06	AGQE01000009	2005	Maryland (USA)	Blood	19A	2393	4	144	19	15	6	20	1	7	5	3	2	22094-22200/41388-41491	19187	19.2
7286-06	AGOG01000011	2005	Maryland (USA)	Blood	19A	2514	4	16	19	67	6	202	1	7	5	3	2	21527-21633/40822-40925	19188	19.2
7533-05	AIJT01000013	2005	Oregon (USA)	Blood	19A	New	4	16	19	250	6	20	1	7	5	3	2	21722-21828/41013-41116	19184	19.2
5652-06	AIJU01000010	2005	Maryland (USA)	Blood	19A	New	4	16	19	New	6	20	1	7	5	3	2	21222-21328/40516-40619	19187	19.2
ST556	CP003357	2001	Ohio (USA)	Ear	19F	556	12	8	9	3	3	20	96	7	5	3	2	1790807-1790914/1810098-1810191	19183	19.2
2080913	ALBL01000011	2008	Netherlands	CSF	23F	36	1	8	4	1	1	4	6	14	2	33	8	16821-16927/36096-36189	19170	19.2
GA17971	AGPJ01000008	2001	Georgia (USA)	Blood	6A	1175	2	5	90	61	17	130	6	2	2	23	2	20864-20970/40349-40452	19378	19.4
2082239	ALBP01000011	2008	Netherlands	CSF	20	235	15	8	8	18	15	1	31	27	13	22	11	15005-15111/34581-34684	19469	19.5
2061617	ALBI01000010	2006	Netherlands	CSF	20	1030	15	8	8	18	15	1	9	27	13	22	11	16064-16170/35643-35746	19472	19.5
GA47597	AILB01000008	2006	Georgia (USA)	Blood	3	180	7	15	2	10	6	1	22	25	12	4	2	19909-20015/39635-39738	19619	19.6
SPN034156	FQ312045	2003	Netherlands	Carriage	3	180	7	15	2	10	6	1	22	10	2	4	2	782232-782338/801959-802062	19620	19.6
GA19101	AIKS01000015	2002	Georgia (USA)	Blood	3	180	7	15	2	10	6	1	22	10	2	4	2	19940-20046/39667-39770	19620	19.6
SPN072838	CACI01000019	2007	Bolivia	Carriage	3	180	7	15	2	10	6	1	22	10	2	4	2	59887-59990/79611-79717	19620	19.6
GA60080	ALCR01000016	2010	Georgia (USA)	Blood	6C	1092	2	13	2	1	6	19	14	17	2	17	1	18743-18849/38422-38525	19572	19.6
GA47210	AIKY01000005	2006	Georgia (USA)	Blood	15B	3280	7	13	23	6	25	6	14	2	2	18	1	21744-21836/41433-41526	19596	19.6
GA47179	AIKX01000010	2006	Georgia (USA)	Blood	15A	63	2	5	36	12	17	21	14	13	2	9	2	22171-22277/41859-41962	19581	19.6
GA47794	AILQ01000007	2006	Georgia (USA)	Blood	15A	63	2	5	36	12	17	21	14	13	2	9	2	17405-17511/37102-37205	19590	19.6
GA52612	ALCG01000007	2007	Georgia (USA)	Blood	15B	5004	10	5	36	12	17	21	14	13	2	9	2	22160-22252/41856-41949	19603	19.6
GA44194	AGOP01000008	2005	Georgia (USA)	Blood	19A	2543	2	5	36	12	15	21	14	13	2	9	2	22163-22269/41846-41949	19576	19.6
Hungary19A-6	CP000936		Hungary	Disease	19A	268	7	13	42	6	10	6	56	13	2	18	1	1902156-1902262/1921838-1921931	19575	19.6
GA62331	ALCU01000007	2011	Georgia (USA)	Blood	23A	338	7	13	8	6	1	6	8	13	2	18	1	21686-21778/41375-41468	19596	19.6
GA54354	ALCN01000005	2008	Georgia (USA)	CSF	23A	338	7	13	8	6	1	6	8	13	2	18	1	21586-21678/41274-41367	19595	19.6
GA41301	AFGD01000014	2004	Georgia (USA)	CSF	23F	242	15	29	4	21	30	1	14	17	2	27	2	11802-11903/31891-31984	19987	20.0
GA05245	AILL01000006	1995	Georgia (USA)	Blood	23F	242	15	29	4	21	30	1	14	17	2	27	2	22330-22431/42421-42514	19989	20.0
GA17227	AGPG01000009	2000	Georgia (USA)	Blood	23F	242	15	29	4	21	30	1	14	17	2	27	2	21741-21842/41824-41917	19981	20.0
GA11856	AIJV01000014	2000	Georgia (USA)	Blood	19F	271	4	16	19	15	6	20	26	7	5	3	2	22095-22201/43090-43193	20888	20.9
GA43380	AGPQ01000008	2005	Georgia (USA)	Blood	19A	2348	2	13	4	11	6	16	1	10	2	3	2	20193-20299/41294-41387	20994	21.0
GA02270	AIKJ01000011/12*	1994	Georgia (USA)	Blood	6A	1339	6	11	1	67	15	72	14	2	2	16	1	22239-22345/45930-46000	23585	23.6
GA02506	AILJ01000006	1994	Georgia (USA)	Blood	6B	384	7	6	9	2	6	1	67	7	5	28	2	19831-19923/47964-48057	28040	28.2
GA05248	AIKM01000007	1995	Georgia (USA)	Blood	6B	384	7	6	9	2	6	1	67	7	5	28	2	49024-49130/77157-77250	28026	28.2
GA41538	AGOL01000012	2004	Georgia (USA)	Blood	6B	384	7	6	9	2	6	1	67	7	5	28	2	11079-11185/39199-39292	28013	28.2
GA05578	AILH01000005	1996	Georgia (USA)	Blood	6B	2150	7	25	9	2	6	1	67	7	5	28	2	360000-360092/388132-388225	28039	28.2
GA04216	ALCK01000008	1995	Georgia (USA)	Blood	6B	2150	7	25	9	2	6	1	67	7	5	28	2	19259-19365/47392-47485	28028	28.2
Abbreviations: COPD, chronic obstructive pulmonary disease; CSF, cerebrospinal fluid.
*, overlapping contigs.
