# Supplementary material for: Insights into the Evolutionary Relationships of LytA Autolysin and Ply Pneumolysin-Like Genes in Streptococcus pneumoniae and Related Streptococci
Source: Genome Biol Evol. 2015 Sep 10;7(9):2747–61. doi: 10.1093/gbe/evv178 (PMC4607534; doi:10.1093/gbe/evv178)
Supplement: Supplementary Data [file supp_evv178_Table_S3.xlsx]

## Sheet: Hoja1
Table S3. Pneumococcal genomes that do not contain the ply-lytA island in a single contig
Strain	WGS projecta	lytASpn	ply_A	ply_B
BS458	ABWA01	ABWA01000002	ABWA01000046
BS457	ABWB01	ABWB01000006	ABWB01000046
BS397	ABWC01	ABWC01000011	ABWC01000016
SP-BS293	ABWU01	ABWU01000011	ABWU01000020
459-5	ABXO01	ABXO01000033	ABXO01000032
CCRI 1974M2	ABZT01	ABZT01000047	ABZT01000005
Canada MDR_19A	ACNU01	ACNU01000124	ACNU01000087
Canada MDR_19F	ACNV01	ACNV01000155	ACNV01000051
BS455	ADHN01	ADHN01000018	ADHN01000010
06-01-003MEF	AEGF01	Not found	AEGF01000008
07AR0125	AFBY01	AFBY01000344	NZ_AFBY01000241
BR1064	AFBZ01	AFBZ01000081	AFBZ01000082
ND6012	AFCA01	AFCA01000152	AFCA01000150
PT8114	AFCB01	AFCB01000240	AFCB01000310.1|
R6M2-PG	AGIC01	AGIC01000042	AGIC01000063
GA16531	AGOE01	AGOE01000013	AGOE01000013
3063-00	AGQG01	AGQG01000007	AGQG01000006
GA13224	AIKB01	AIKB01000004	AIKB01000017
EU-NP02	AIKF01	AIKF01000008	AIKF01000007
PNI0197	AJUW01	NZ_KB742366b	NZ_KB742273
PNI0159	AJUX01	AJUX01000121	NZ_KB742233
PNI0164	AJUY01	AJUY01000023	NZ_KB742052
PNI0212	AJUZ01	NZ_KB741943b	NZ_KB741965
PCS81218	AKQZ01	AKQZ01000120	NZ_KB741965
PNI0007	AKRC01	NZ_KB371619b	NZ_KB371628
PNI0009	AKRE01	AKRE01000004	NZ_KB371691
PNI0076	AKRG01	AKRG01000001	NZ_KB371951
PNI0199	AKRI01	NZ_KB372166	NZ_KB372199
PNI0360	AKRJ01	AKRJ01000005	NZ_KB372313
PNI0427	AKRK01	AKRK01000104	NZ_KB372469
PNI0446	AKRL01	AKRL01000022	NZ_KB372692
2070425	ALBC01	ALBC01000029	ALBC01000028
357	AQTM01	AQTM01000008b	AQTM01000043
845	AQTP01	AQTP01000026	AQTP01000034
1488	AQTQ01	AQTQ01000002b	AQTQ01000152
1542	AQTR01	AQTR01000092	AQTR01000074
3051	AQTS01	AQTS01000100b	AQTS01000045
BHN191	ASHN01	ASHN01000063b	ASHN01000060
MNZ85	ASJF01	Not found	ASJF01000072/ASJF01000076	ASJF01000065
MNZ14	ASJO01	ASJO01000001	ASJO01000059
MNZ37	ASJP01	ASJP01000003	ASJP01000055
MNZ41	ASJQ01	ASJQ01000054	ASJQ01000082	ASJQ01000048
MNZ11b	ASJW01	ASJW01000006	ASJW01000038
1779n23_04	ASZY01	ASZY01000008	ASZY01000041
B605	AUVA01	AUVA01000066	AUVA01000056
ICE59	AUYE01	AUYE01000066	AUYE01000075
ICE44	AUYF01	AUYF01000041	AUYF01000072
Spain9V	AUYG01	AUYG01000083	AUYG01000004
Sp647	AUYL01	AUYL01000006	AUYL01000010
WL400	AVFA01	AVFA01000058	AVFA01000032
13856	AYRK01	AYRK01000037	AGPB01000007	AYRK01000080
1719	AYRL01	AYRL01000037	AYRL01000046	AYRL01000004
ECC_3510	JDVZ01	JDVZ01000008	JDVZ01000011b	JDVZ01000012
ECC_2439	JFIU01	NZ_JFIU01000011b	Not found	JFIU01000070
ECC_3452	JFIY01	JFIY01000034	Not found	JFIY01000099
ECC_3504	JFJA01	JFJA01000011	Not found
ECC_3507	JFJB01	JFJB01000017	JFJB01000017b	JFJB01000035
ECC_3517	JFJD01	JFJD01000032	Not found
ECC_3540	JFJE01	JFJE01000007	JFJE01000047b	JFJE01000071
SC_0391	JFJG01	JFJG01000004b	JFJG01000046
SC_2441	JFJH01	JFJH01000015	JFJH01000031
2298	JHAN01	JHAN01000020	JHAN01000050
ASVL_JC_0001	JJMK01	JJMK01000027	JJMK01000013
a Whole Genome Shotgun Sequencing project .
b Partial sequence
